# Supplementary material for: Identification, chromosomal arrangements and expression analyses of the evolutionarily conserved prmt1 gene in chicken in comparison with its vertebrate paralogue prmt8
Source: PLoS One. 2017 Sep 21;12(9):e0185042. doi: 10.1371/journal.pone.0185042 (PMC5608299; doi:10.1371/journal.pone.0185042)
Supplement: S1 Table — (XLSX) [file pone.0185042.s001.xlsx]

## Sheet: 工作表1
			exon number1
species	genome sequence version	chromosome/scaffold/accession number2	1	a	2	3	4	5	6	7	8	9	10	total matched exon of the species
Gallus gallus	Gallus_gallus-5.0	chrUn_Scaffold23978 NT_478296.1 (1863 bp)									100			2
		chrUn_Scaffold23446 NT_477942.1 (2107 bp)	100
Meleagris gallopavo	Turkey_5.0	ChrUn_random_7180001860536 NW_011126276.1 (1211 bp)									99			4
		ChrUn_random_deg7180001439164 NW_011289091.1 (246 bp )						97
		ChrUn_random_7180001880458 NW_011144694.1 (671 bp)										92
		ChrUn_random_deg7180001523609 NW_011293325.1 (288 bp)			94
Cuculus canorus	ASM70932v1	scaffold1721 NW_009243772.1* (3190 bp)							v	95	95			4 (5)
		Scaffold2006 NW_009245429.1 (504 bp)				p94
		scaffold2085 NW_009245101.1 (6294 bp, gap 4152 bp)										91
Corvus brachyrhynchos ASM69197v1	ASM69197v1	scaffold2724 NW_008237519.1* (15998 bp, predicted prmt1 exons with extended sequences)									95	93		6 (7)
		Scaffold4847 NW_008238940.1 (411 bp)				94
		scaffold1098 NW_008239652.1 (11547 bp, incorrect exon prediction)					v	89		95
		C11580057 NW_008244658.1 (545 bp)											91
Pseudopodoces humilis	PseHum1.0	scaffold445 NW_005087877.1* (67950 bp, the C-terminal half encoding at the end)							v	v	94	92	91	5 (10)
		scaffold899 NW_005087959.1* (37552 bp)	v		v	93	v
		C13654557 NW_005092170.1 (233 bp)						91
Geospiza fortis	GeoFor_1.0	scaffold3661 NW_005072382.1 (403 bp)									95			3
		C12899067 NW_005075141.1 (297 bp )											92
		C12757167 NW_005080256.1 (211 bp)						p94
Sturnus vulgaris	Sturnus_vulgaris-1.0	Scaffold504 NW_014650965.1* ( 201372 bp, close to the end of scaffold, long gaps)						93			94			3
		Scaffold2343 NW_014652804.1 (951 bp)								p96
Serinus canaria	SCA1	SCA1_u564 NW_007931685.1* (22854 bp)			93			92	v	92	93	93 (p94)	92	7 (8)
		SCA1_d135681 NW_008064370.1 ( 145 bp)				p92
Taeniopygia guttata	Taeniopygia_guttata-3.2.4	ChrUn_6101 NW_002232610.1* (5688 bp)								v	93 (p100)	v	94	4 (6)
		ChrUn_12623 NW_002203773.1 (4718 bp)						p94		94
Falco cherrug	F_cherrug_v1.0	scaffold58_1 NW_004994364.1* (620902 bp)		93	89	v	v	v	v	v	89	90	92	5 (10)
Falco peregrinus	F_peregrinus_v1.0	scaffold650_1 NW_004929754.1* (21553 bp )		93	89	v	v	v	v	v	89	91	91	5 (10)
Manacus vitellinus	isolate BGI_N305 unplaced genomic scaffold ASM171598v1	NW_017221973.1 (2199 bp)									p93			1
Colius striatus	Colius striatus isolate BGI_N325 unplaced genomic scaffold, ASM69071v1 C15945843	NW_010717608.1 (267 bp)									90			1
Egretta garzetta	Egretta garzetta isolate BGI_Z169 unplaced genomic scaffold, ASM68718v1 C7990856	NW_009264075.1 (261 bp)									93			1
Merops nubicus	Merops nubicus isolate BGI_N331 unplaced genomic scaffold, ASM69184v1 scaffold46154	NW_008603068.1 (212 bp)									90			1
Columba livia	Columba livia breed Danish Tumbler unplaced genomic scaffold, Cliv_1.0 scaffold4392	NW_004977302.1 (370 bp)										93		3
		scaffold3378 NW_004976346.1 (1055 bp)								94
		scaffold3108 NW_004976098.1 (324 bp )									p96
Mesitornis unicolor	Mesitornis unicolor isolate BGI_N332 unplaced genomic scaffold, ASM69576v1 x	scaffold37079 NW_010204169.1 (1494 bp)										93		4
		scaffold37079 NW_010208554.1 (293 bp)									94p
		scaffold42474 NW_010178816.1 (538 bp)							89	91
Tinamus guttatus	ASM70537v2	scaffold8119 NW_010589031.1 (681 bp)								92				2
		scaffold8119 NW_010578260.1 (4997 bp gap3357bp)				89
Calypte anna isolate	ASM69908v1	scaffold1756 NW_007620754.1 (3781 bp)								93				1
Chaetura pelagica	ChaPel_1.0	scaffold2145 NW_009953462.1 (1048 bp)								91				1
Ficedula albicollis	Ficedula albicollis isolate OC2 unplaced genomic scaffold, FicAlb1.5 N11402	NW_004786836.1 (448 bp)											89	1
Picoides pubescens	Picoides pubescens isolate BGI_N307 unplaced genomic scaffold, ASM69900v1 scaffold366	NW_009664469.1 (303261 bp, prmt8)						p83						1
1 The numbers in each exon column are the identity of the exon sequences between chicken cDNA and that of the genomeDNA from the target sepcies. p indicates partial sequence. V indicates that the presence the of the exon was confirmed after manual inspection. The numbers in parenthesis are the identity between the exon and a second matched region in the same scaffold.
2The length of the scaffold is indicated in the parenthesis.
3The total number of exons in this species matched by BLAST are shown. The numbers in parenthesis are with the number of manually confirmed exons.
