# Supplementary material for: Identification, chromosomal arrangements and expression analyses of the evolutionarily conserved prmt1 gene in chicken in comparison with its vertebrate paralogue prmt8
Source: PLoS One. 2017 Sep 21;12(9):e0185042. doi: 10.1371/journal.pone.0185042 (PMC5608299; doi:10.1371/journal.pone.0185042)
Supplement: S1 File — (TXT) [file pone.0185042.s002.txt]

>Ground tit prmt1 join(XM_014262927.1 3..360, NW_005092170.1 142..1, XM_005534328.2), lack one nucleotide at the end of exon 5 [Pseudopodoces humilis]
CACAAGATGGCGGAGGCGGCCAATTGTATCATGGAGGTCTCCTGCCCCCCCGGGGAGGGCAGCGCCAAAC
CCTCGGCCGAGGACATGACCTCCAAGGATTATTACTTCGACTCCTACGCACACTTCGGGATCCACGAGGA
GATGCTGAAGGACGAGGTTCGCACTCTCACCTACCGCAACTCCATGTTCCACAACCGACACCTGTTCAAG
GACAAGGTGGTGCTGGACGTGGGCAGCGGCACCGGCATCCTCTGCATGTTCGCTGCCAAGGCCGGCGCCA
GGAGGGTCATCGGGATCGAGTGCTCGAGCATTTCCGACTACGCCGTCAAGATCGTCAAGGCCAACAAACT
GGACCACGTGGTTTCCATCATCAAGGGCAAGGTGGAGGAGGTGGAGCTGCCGGTGGAGAAGGTCGACATC
ATCATCAGCGAGTGGATGGGATATTGTCTGTTCTACGAGTCCATGCTCAACACCGTCATCTACGCCCGCG
ACAAGTGGCTACCCCGGACGGGCTGATCTTCCCCGACCGCGCCACGCTCTACGTGACGGCCATCGAGGAC
CGGCAGTACAAGGACTACAAAATCCACTGGTGGGAGAACGTTTACGGCTTCGACATGTCCTGCATCAAGG
ACGTGGCCATCAAGGAGCCGCTGGTGGACGTGGTGGACCCCAAGCAGTTGGTGACCAACGCCTGCCTCAT
CAAGGAAGTGGACATCTACACGGTCAAGGTGGAGGAGCTGACCTTCACGGCGCCCTTCTGCCTGCAGGTG
AAGCGCAACGATTACGTGCACGCCCTGGTCGCCTACTTCAACATCGAGTTCACGCGCTGCCACAAGCGCA
CCGGCTTCTCCACCAGCCCCGAGTCGCCGTACACGCACTGGAAGCAGACGGTGTTCTACATGGAGGAATA
CCTGACGGTGAAGAGCGGGGAGGAGATTTTCGGCACCATCACCATGAAACCCAACGCCAAAAACAACCGC
GACCTGGATTTCACCATCGACCTGGACTTCAAGGGGCAGCTCTGCGAACTCTCGTGCTCCACCGACTACC
GCATGCGTTAGGGACCCCAAAAACCCCCA
>Crow prmt1 join(NW_008238940 58..215, XM_017742376.1 68..274, 765..878, XM_017731559.1 195..464, NW_008244658.1 431..513), lack exon 1,2 and 6 [Corvus brachyrhynchos]
GGAGATGCTGAAGGACGAGGTGCGGACGCTGACCTACCGCAACTCCATGTTCCACAACCGGCACCTGTTC
AAGGACAAGGTGGTGCTGGACGTGGGCAGCGGCACCGGCATCCTCTGCATGTTCGCTGCCAAGGCCGGGG
CCCGCAGGGTCATCGGGATTGAGTGCTCGAGCATCTCCGACTACGCCGTCAAGATCGTCAAGGCCAACAA
ACTGGACCAAGTGGTTTCCATCATCAAGGGCAAGGTGGAGGAGGTGGAGCTGCCGGTGGAGAAGGTCGAC
ATCATCATCAGCGAGTGGATGGGCTACTGCCTGTTCTACGAGTCCATGCTGAACACAGTCATCTATGCCC
GGGATAAATGGCTGGGTGGGAGAACGTCTACGGCTTCGACATGTCCTGCATCAAGGACGTGGCCATCAAG
GAGCCCCTGGTGGACGTGGTGGACCCCAAGCAGCTGGTGACCAACGCCTGCCTCATCAAGGAAGTCGACA
TCTACACGGTGAAGGTGGAGGAGCTGACGTTCACGGCGCCCTTCTGCCTGCAGGTGAAGCGCAACGATTA
CGTGCACGCCCTGGTCGCCTACTTCAACATCGAGTTCACGCGCTGCCACAAGCGCACCGGCTTCTCCACC
AGCCCCGAGTCGCCGTACACGCACTGGAAGCAGACCGTGTTCTACATGGAGGAGTACCTGACGGTGAAGA
GCGGCGAGGAGATCTTCGGCACCATCACCATGAAACCCAACGCCAAAAACAACCGCGACCTGGACTTCAC
CATCGACCTGGACTTCAAGGGGCAGCTCTGCGAACTCTCCTGCTCCACCGACTACCGCATGCGTTA
>Atlantic canary prmt1, join(NW_007931685.1 8389..8315, NW_008064370.1 complement 92..1, XM_018925711.1 156..960),lack exon 1, 4 and partial exon 2,3 [Serinus canaria]
CCAAGCCCTCGGCCGAGGACATGACCTCCAAGGATTACTACTTCGACTCCTACGCCCACTTCGGCATCCA
CGAGGAGATGCTGAAGGACGAGGTGAGGACGCTGACCTACCGCAACTCCATGTTCCACAACCGGCACCTG
TTCAAGGACAAGGTGGTGCTGGACAGTGGTTTCCATCATCAAGGGCAAGGTGGAGGAGGTGGAGCTGCCC
GTGGACAAGGTTGACATCATCATCAGCGAGTGGATGGGCTATTGTCTGTTCTACGAGTCCATGCTCAACA
CCGTCATCTACGCCAGGGACAAGTGGCTGAGCCCGGCCGGGCTGATCTTCCCCGACCGCGCCACGCTCTA
CGTGACGGCCATCGAGGACCGGCAGTACAAGGACTACAAGATCCACTGGTGGGAGAACGTTTATGGCTTT
GACATGTCCTGCATCAAGGACGTGGCCATCAAAGAGCCCCTGGTGGACGTGGTGGACCCCAAGCAGCTGG
TGACCAACGCCTGCCTCATCAAGGAAGTGGACATCTACACGGTGAAGGTGGAGGAGCTGACCTTCACGGC
GCCCTTCTGCCTGCAGGTGAAGCGCAACGATTACGTGCACGCGCTGGTGGCCTACTTCAACATCGAGTTC
ACCCGCTGCCACAAGAGAACCGGCTTCTCCACCAGCCCCGAGTCCCCGTACACGCACTGGAAGCAGACGG
TGTTCTACATGGAGGAATACCTGACGGTGAAGAGCGGCGAGGAAATCTTCGGCACCATCACCATGAAACC
CAACGCCAAAAACAACCGCGACCTGGATTTCACCATCGACCTGGACTTCAAGGGGCAGCTCTGTGAACTC
TCCTGCTCCACCGACTACCGCATGCGCTAGGGGGCCCCAAAACCCCCG
